# Supplementary material for: Predominance of BRCA2 Mutation and Estrogen Receptor Positivity in Unselected Breast Cancer with BRCA1 or BRCA2 Mutation
Source: Cancers (Basel). 2022 Jul 4;14(13):3266. doi: 10.3390/cancers14133266 (PMC9265086; doi:10.3390/cancers14133266)
Supplement: Supplementary file 1 [file cancers-14-03266-s001.zip]

Archive with 1 entries (1 files):
- cancers-1754139-supplementary.pdf
